# Supplementary material for: Identification of putative flowering genes and transcription factors from flower de novo transcriptome dataset of tuberose (Polianthes tuberosa L.)
Source: Data Brief. 2018 Sep 22;20:2027–35. doi: 10.1016/j.dib.2018.09.051 (PMC6174916; doi:10.1016/j.dib.2018.09.051)
Supplement: Supplementary file 2 — Supplementary material [file mmc2.xlsx]

## Sheet: S1a
Table S1a. Complete list of KEGG orthology identified in tuberose transcriptome
Query name	Count of hit KEGG number(s)	KEGG number of hit
TUBEROSE_635	20	K09955
TUBEROSE_763	20	K15718
TUBEROSE_1148	5	K13448
TUBEROSE_1148	15	K02183
TUBEROSE_1276	20	K14486
TUBEROSE_1404	20	K03428
TUBEROSE_1532	20	K00232
TUBEROSE_1660	20	K02934
TUBEROSE_2172	18	K06269
TUBEROSE_2172	2	K01090
TUBEROSE_2428	20	K01602
TUBEROSE_2556	9	K14453
TUBEROSE_2556	1	K14708
TUBEROSE_2556	4	K14707
TUBEROSE_2556	1	K14703
TUBEROSE_2556	4	K14701
TUBEROSE_2556	1	K14702
TUBEROSE_2812	1	K13939
TUBEROSE_3068	20	K11253
TUBEROSE_3452	1	K03102
TUBEROSE_3452	5	K11294
TUBEROSE_3452	4	K13126
TUBEROSE_3452	2	K13201
TUBEROSE_3452	1	K12885
TUBEROSE_3452	1	K13091
TUBEROSE_3452	2	K12741
TUBEROSE_3452	1	K14573
TUBEROSE_3452	1	K14787
TUBEROSE_3452	1	K12838
TUBEROSE_3452	1	K14411
TUBEROSE_3580	20	K13254
TUBEROSE_3708	18	K02699
TUBEROSE_3708	1	K02705
TUBEROSE_3836	1	K01563
TUBEROSE_3836	1	K00433
TUBEROSE_3836	1	K01055
TUBEROSE_3836	1	K13699
TUBEROSE_3836	1	K02170
TUBEROSE_3964	20	K13201
TUBEROSE_4092	15	K01166
TUBEROSE_4092	5	K01172
TUBEROSE_4220	20	K02147
TUBEROSE_4348	2	K12309
TUBEROSE_4348	1	K01190
TUBEROSE_4348	17	K12308
TUBEROSE_4860	20	K05863
TUBEROSE_4988	20	K01738
TUBEROSE_5117	19	K09873
TUBEROSE_5117	1	K09866
TUBEROSE_5245	20	K00122
TUBEROSE_5373	11	K01802
TUBEROSE_5373	1	K03767
TUBEROSE_5373	4	K09565
TUBEROSE_5373	3	K03768
TUBEROSE_5373	1	K09564
TUBEROSE_5629	8	K10528
TUBEROSE_5629	9	K01723
TUBEROSE_5757	9	K15400
TUBEROSE_5757	11	K13065
TUBEROSE_6013	20	K00036
TUBEROSE_6397	16	K06867
TUBEROSE_6397	1	K01144
TUBEROSE_6526	1	K01193
TUBEROSE_6526	1	K06238
TUBEROSE_6654	1	K00287
TUBEROSE_6910	20	K00434
TUBEROSE_7038	20	K02872
TUBEROSE_7166	20	K02937
TUBEROSE_7294	20	K00927
TUBEROSE_101	20	K03921
TUBEROSE_357	20	K01358
TUBEROSE_613	20	K03549
TUBEROSE_741	20	K00830
TUBEROSE_869	14	K06892
TUBEROSE_869	6	K05282
TUBEROSE_997	1	K11866
TUBEROSE_997	1	K14574
TUBEROSE_1126	20	K03026
TUBEROSE_1638	20	K03405
TUBEROSE_1894	1	K02129
TUBEROSE_2406	4	K07904
TUBEROSE_2406	11	K07976
TUBEROSE_2406	5	K07905
TUBEROSE_2534	20	K01803
TUBEROSE_2662	20	K00815
TUBEROSE_2790	20	K01759
TUBEROSE_2918	20	K02917
TUBEROSE_3686	8	K07976
TUBEROSE_3686	4	K07888
TUBEROSE_3686	6	K07889
TUBEROSE_3686	2	K07887
TUBEROSE_3814	20	K11279
TUBEROSE_3942	20	K00099
TUBEROSE_4198	8	K13422
TUBEROSE_4198	2	K12126
TUBEROSE_4326	19	K07025
TUBEROSE_4326	1	K01097
TUBEROSE_4582	20	K05236
TUBEROSE_4838	20	K02358
TUBEROSE_4966	20	K00434
TUBEROSE_5095	9	K13496
TUBEROSE_5095	2	K13692
TUBEROSE_5095	2	K12356
TUBEROSE_5095	3	K13495
TUBEROSE_5095	4	K13691
TUBEROSE_5223	20	K02135
TUBEROSE_5607	20	K09490
TUBEROSE_6247	20	K11251
TUBEROSE_7400	20	K02147
TUBEROSE_7528	18	K01365
TUBEROSE_7528	2	K01376
TUBEROSE_7784	20	K08057
TUBEROSE_359	20	K01953
TUBEROSE_487	20	K07936
TUBEROSE_615	20	K06063
TUBEROSE_871	1	K06236
TUBEROSE_999	20	K00951
TUBEROSE_1128	1	K10624
TUBEROSE_1512	7	K00770
TUBEROSE_1512	13	K10999
TUBEROSE_1896	20	K06689
TUBEROSE_2024	2	K13862
TUBEROSE_2024	1	K02355
TUBEROSE_2024	5	K06573
TUBEROSE_2024	12	K13856
TUBEROSE_2152	20	K01669
TUBEROSE_2280	20	K06630
TUBEROSE_2408	13	K00344
TUBEROSE_2408	7	K00001
TUBEROSE_2536	20	K09578
TUBEROSE_2664	20	K03231
TUBEROSE_2920	20	K11251
TUBEROSE_3048	20	K01868
TUBEROSE_3432	20	K08762
TUBEROSE_3688	19	K01090
TUBEROSE_3688	1	K14803
TUBEROSE_4072	20	K02133
TUBEROSE_4200	12	K13065
TUBEROSE_4200	8	K15400
TUBEROSE_4456	20	K13250
TUBEROSE_4584	20	K04523
TUBEROSE_4712	20	K13412
TUBEROSE_5097	15	K10355
TUBEROSE_5097	5	K05692
TUBEROSE_5225	11	K07119
TUBEROSE_5225	9	K08070
TUBEROSE_5353	20	K13448
TUBEROSE_5481	20	K09422
TUBEROSE_5609	1	K03386
TUBEROSE_6121	20	K03627
TUBEROSE_6377	20	K00695
TUBEROSE_6890	20	K02951
TUBEROSE_7018	20	K10144
TUBEROSE_7146	19	K04088
TUBEROSE_7146	1	K03364
TUBEROSE_7274	20	K01803
TUBEROSE_7658	20	K13289
TUBEROSE_364	11	K05280
TUBEROSE_364	9	K13083
TUBEROSE_620	14	K15191
TUBEROSE_748	19	K15104
TUBEROSE_748	1	K13577
TUBEROSE_1133	20	K01875
TUBEROSE_1261	8	K13422
TUBEROSE_1517	20	K00750
TUBEROSE_1645	20	K00927
TUBEROSE_1773	20	K02109
TUBEROSE_2029	20	K13525
TUBEROSE_2157	20	K02998
TUBEROSE_2285	15	K05894
TUBEROSE_2285	5	K10680
TUBEROSE_2797	20	K02639
TUBEROSE_3053	20	K00121
TUBEROSE_3181	2	K11821
TUBEROSE_3181	14	K01025
TUBEROSE_3181	1	K01015
TUBEROSE_3181	3	K01014
TUBEROSE_3309	17	K09228
TUBEROSE_3309	1	K09229
TUBEROSE_3309	2	K09202
TUBEROSE_3437	1	K07233
TUBEROSE_3565	20	K00161
TUBEROSE_3693	7	K13083
TUBEROSE_3693	6	K05280
TUBEROSE_3693	6	K09754
TUBEROSE_3693	1	K09755
TUBEROSE_3821	19	K03046
TUBEROSE_3821	1	K03043
TUBEROSE_3949	20	K03283
TUBEROSE_4333	5	K00100
TUBEROSE_4333	3	K05885
TUBEROSE_4333	6	K00540
TUBEROSE_4333	1	K05882
TUBEROSE_4333	4	K15303
TUBEROSE_4333	1	K00064
TUBEROSE_4589	20	K13337
TUBEROSE_4845	20	K02929
TUBEROSE_4973	20	K02884
TUBEROSE_5358	20	K10577
TUBEROSE_5742	12	K13305
TUBEROSE_5742	3	K15290
TUBEROSE_5742	2	K01047
TUBEROSE_5742	3	K10591
TUBEROSE_5870	20	K02947
TUBEROSE_5998	20	K12876
TUBEROSE_6126	19	K01051
TUBEROSE_6126	1	K02355
TUBEROSE_6254	1	K14773
TUBEROSE_6382	20	K03841
TUBEROSE_6639	20	K06185
TUBEROSE_6767	20	K01535
TUBEROSE_7279	20	K03868
TUBEROSE_7663	20	K02737
TUBEROSE_431	1	K03144
TUBEROSE_559	20	K00130
TUBEROSE_687	1	K00924
TUBEROSE_687	12	K04371
TUBEROSE_687	7	K14512
TUBEROSE_815	20	K13076
TUBEROSE_1072	1	K15400
TUBEROSE_1712	20	K04565
TUBEROSE_1968	20	K02901
TUBEROSE_2096	9	K00847
TUBEROSE_2096	2	K00856
TUBEROSE_2096	4	K00924
TUBEROSE_2096	5	K00852
TUBEROSE_2480	18	K01183
TUBEROSE_2480	2	K03791
TUBEROSE_2864	1	K13107
TUBEROSE_2864	3	K12885
TUBEROSE_2864	5	K13126
TUBEROSE_2864	1	K13154
TUBEROSE_2864	2	K11294
TUBEROSE_2864	1	K14838
TUBEROSE_3120	20	K01939
TUBEROSE_3248	19	K08332
TUBEROSE_3248	1	K14431
TUBEROSE_3376	20	K02635
TUBEROSE_3632	20	K10999
TUBEROSE_3760	20	K00472
TUBEROSE_3888	20	K13199
TUBEROSE_4016	20	K00384
TUBEROSE_4144	7	K10385
TUBEROSE_4400	20	K01710
TUBEROSE_4528	20	K05605
TUBEROSE_4656	20	K10704
TUBEROSE_4912	2	K14404
TUBEROSE_5169	20	K08232
TUBEROSE_5297	20	K00281
TUBEROSE_5553	20	K08176
TUBEROSE_6193	19	K09580
TUBEROSE_6193	1	K08056
TUBEROSE_6321	20	K00167
TUBEROSE_6834	20	K11599
TUBEROSE_6962	20	K00799
TUBEROSE_7090	20	K02938
TUBEROSE_7218	20	K05933
TUBEROSE_7474	13	K00051
TUBEROSE_7474	7	K00024
TUBEROSE_7602	20	K01114
TUBEROSE_7730	20	K02938
TUBEROSE_7858	20	K00799
TUBEROSE_167	14	K13424
TUBEROSE_167	2	K13423
TUBEROSE_167	4	K13425
TUBEROSE_423	20	K06689
TUBEROSE_551	1	K05906
TUBEROSE_551	3	K08151
TUBEROSE_551	15	K08153
TUBEROSE_551	1	K08161
TUBEROSE_679	20	K00026
TUBEROSE_935	5	K08287
TUBEROSE_935	1	K00924
TUBEROSE_935	14	K08823
TUBEROSE_1192	20	K03027
TUBEROSE_1320	17	K08139
TUBEROSE_1320	1	K08137
TUBEROSE_1320	2	K08138
TUBEROSE_1448	1	K13136
TUBEROSE_1448	3	K02179
TUBEROSE_1704	4	K07942
TUBEROSE_1832	8	K13415
TUBEROSE_1832	4	K13416
TUBEROSE_1832	2	K13417
TUBEROSE_1832	2	K08286
TUBEROSE_1832	3	K00924
TUBEROSE_1832	1	K04733
TUBEROSE_1960	20	K06158
TUBEROSE_2216	20	K02977
TUBEROSE_2472	11	K09487
TUBEROSE_2472	9	K04079
TUBEROSE_2600	3	K13407
TUBEROSE_2600	2	K00517
TUBEROSE_2600	8	K15402
TUBEROSE_2600	5	K15398
TUBEROSE_2600	2	K15401
TUBEROSE_2728	20	K02140
TUBEROSE_2856	20	K03531
TUBEROSE_2984	20	K09597
TUBEROSE_3496	20	K00029
TUBEROSE_3880	12	K14787
TUBEROSE_3880	2	K11091
TUBEROSE_3880	6	K11094
TUBEROSE_4136	12	K13463
TUBEROSE_4136	6	K14485
TUBEROSE_4136	2	K10268
TUBEROSE_4264	2	K12126
TUBEROSE_4520	8	K14948
TUBEROSE_4520	12	K13218
TUBEROSE_4648	20	K00053
TUBEROSE_4776	20	K12873
TUBEROSE_5032	20	K03781
TUBEROSE_5161	20	K02985
TUBEROSE_5417	20	K01193
TUBEROSE_5545	20	K13508
TUBEROSE_5673	15	K08235
TUBEROSE_5673	5	K14504
TUBEROSE_6313	20	K03768
TUBEROSE_6441	17	K14484
TUBEROSE_6441	3	K14486
TUBEROSE_6826	20	K00767
TUBEROSE_6954	12	K02699
TUBEROSE_7082	19	K06653
TUBEROSE_7082	1	K06867
TUBEROSE_7210	5	K00042
TUBEROSE_7210	14	K00020
TUBEROSE_7210	1	K15195
TUBEROSE_7594	2	K14404
TUBEROSE_7850	20	K03781
TUBEROSE_193	20	K05573
TUBEROSE_449	1	K00433
TUBEROSE_449	3	K01563
TUBEROSE_449	10	K00627
TUBEROSE_449	4	K05714
TUBEROSE_449	1	K13535
TUBEROSE_449	1	K13699
TUBEROSE_705	20	K03245
TUBEROSE_833	1	K03115
TUBEROSE_833	19	K00889
TUBEROSE_1090	20	K08272
TUBEROSE_1346	20	K02912
TUBEROSE_1602	20	K00365
TUBEROSE_1986	1	K01101
TUBEROSE_1986	12	K01104
TUBEROSE_1986	1	K03005
TUBEROSE_2114	20	K03283
TUBEROSE_2626	20	K01069
TUBEROSE_2754	20	K04714
TUBEROSE_2882	11	K00811
TUBEROSE_2882	9	K14454
TUBEROSE_3138	2	K12135
TUBEROSE_3906	1	K02147
TUBEROSE_4034	17	K03676
TUBEROSE_4162	20	K13464
TUBEROSE_4418	20	K13989
TUBEROSE_4674	20	K02291
TUBEROSE_5187	19	K01365
TUBEROSE_5187	1	K01376
TUBEROSE_5443	20	K02989
TUBEROSE_5571	20	K01800
TUBEROSE_5955	1	K01873
TUBEROSE_5955	4	K05021
TUBEROSE_5955	8	K05026
TUBEROSE_5955	1	K00799
TUBEROSE_5955	4	K05022
TUBEROSE_5955	2	K05024
TUBEROSE_6083	20	K00799
TUBEROSE_6339	6	K01183
TUBEROSE_6596	20	K01507
TUBEROSE_6852	20	K01783
TUBEROSE_6980	20	K01893
TUBEROSE_7108	20	K00083
TUBEROSE_7364	20	K01915
TUBEROSE_304	7	K14209
TUBEROSE_304	12	K15015
TUBEROSE_304	1	K14997
TUBEROSE_560	20	K14015
TUBEROSE_816	20	K12163
TUBEROSE_944	20	K03671
TUBEROSE_1073	20	K02736
TUBEROSE_1201	3	K01157
TUBEROSE_1329	20	K00814
TUBEROSE_1457	1	K13201
TUBEROSE_1457	2	K13195
TUBEROSE_1457	1	K12897
TUBEROSE_1457	1	K11294
TUBEROSE_1585	19	K10576
TUBEROSE_1585	1	K06689
TUBEROSE_1713	4	K15711
TUBEROSE_1713	4	K13346
TUBEROSE_1713	5	K10143
TUBEROSE_1713	1	K12170
TUBEROSE_1713	1	K14830
TUBEROSE_1713	5	K10666
TUBEROSE_1841	1	K00232
TUBEROSE_1841	2	K15639
TUBEROSE_1841	2	K15638
TUBEROSE_1841	6	K10717
TUBEROSE_2097	20	K01623
TUBEROSE_2225	20	K09874
TUBEROSE_2865	8	K12124
TUBEROSE_2993	20	K01803
TUBEROSE_3121	20	K01681
TUBEROSE_3249	20	K12382
TUBEROSE_3505	2	K13148
TUBEROSE_3505	15	K15692
TUBEROSE_3505	1	K15715
TUBEROSE_3505	1	K15706
TUBEROSE_3505	1	K15695
TUBEROSE_3633	18	K09503
TUBEROSE_3633	2	K09502
TUBEROSE_3889	20	K03549
TUBEROSE_4145	18	K12842
TUBEROSE_4145	2	K12872
TUBEROSE_4273	20	K10781
TUBEROSE_4401	2	K13044
TUBEROSE_4401	16	K14411
TUBEROSE_4401	1	K12741
TUBEROSE_4401	1	K11294
TUBEROSE_4529	20	K02730
TUBEROSE_4657	20	K00088
TUBEROSE_4913	20	K03231
TUBEROSE_5170	19	K01365
TUBEROSE_5170	1	K01376
TUBEROSE_5426	17	K03146
TUBEROSE_6066	20	K00737
TUBEROSE_6322	20	K01648
TUBEROSE_6450	20	K01455
TUBEROSE_6579	20	K03146
TUBEROSE_6707	20	K00413
TUBEROSE_7219	20	K01800
TUBEROSE_7347	18	K03676
TUBEROSE_7347	2	K00384
TUBEROSE_7603	20	K01507
TUBEROSE_7859	20	K08245
TUBEROSE_230	20	K03921
TUBEROSE_358	20	K10775
TUBEROSE_614	20	K10691
TUBEROSE_742	3	K03671
TUBEROSE_870	20	K01754
TUBEROSE_1255	20	K02877
TUBEROSE_1383	20	K01850
TUBEROSE_1639	14	K13448
TUBEROSE_1639	1	K07359
TUBEROSE_1639	5	K08585
TUBEROSE_1895	14	K00517
TUBEROSE_1895	4	K13083
TUBEROSE_1895	2	K05280
TUBEROSE_2151	20	K01535
TUBEROSE_2407	20	K07300
TUBEROSE_2663	20	K00383
TUBEROSE_2919	4	K13416
TUBEROSE_2919	5	K13418
TUBEROSE_2919	2	K13417
TUBEROSE_2919	5	K13420
TUBEROSE_2919	2	K00924
TUBEROSE_2919	2	K08286
TUBEROSE_3047	17	K14638
TUBEROSE_3047	2	K14206
TUBEROSE_3047	1	K03305
TUBEROSE_3303	20	K10775
TUBEROSE_3687	1	K14574
TUBEROSE_3687	1	K11866
TUBEROSE_3815	20	K03696
TUBEROSE_4071	20	K01490
TUBEROSE_4327	17	K07735
TUBEROSE_4455	20	K04554
TUBEROSE_4711	2	K13195
TUBEROSE_4711	8	K11294
TUBEROSE_4711	2	K13201
TUBEROSE_4711	1	K14411
TUBEROSE_4711	7	K14407
TUBEROSE_4839	20	K08997
TUBEROSE_4967	20	K05863
TUBEROSE_5224	20	K10206
TUBEROSE_5352	20	K03283
TUBEROSE_5608	1	K03386
TUBEROSE_6248	20	K09828
TUBEROSE_6376	17	K15223
TUBEROSE_6376	2	K03169
TUBEROSE_6376	1	K03168
TUBEROSE_6505	15	K07606
TUBEROSE_6505	4	K05640
TUBEROSE_6505	1	K07610
TUBEROSE_6633	20	K00026
TUBEROSE_6761	16	K09580
TUBEROSE_6761	2	K08056
TUBEROSE_6761	2	K09582
TUBEROSE_7273	20	K02923
TUBEROSE_7657	20	K01188
TUBEROSE_7785	20	K15633
TUBEROSE_261	13	K09286
TUBEROSE_261	1	K14517
TUBEROSE_261	6	K14516
TUBEROSE_389	20	K06630
TUBEROSE_517	19	K09873
TUBEROSE_517	1	K09866
TUBEROSE_645	2	K12126
TUBEROSE_645	2	K10863
TUBEROSE_645	1	K15590
TUBEROSE_773	1	K14570
TUBEROSE_901	20	K00771
TUBEROSE_1030	20	K03232
TUBEROSE_1286	20	K03035
TUBEROSE_1798	20	K02151
TUBEROSE_1926	8	K06149
TUBEROSE_1926	1	K11932
TUBEROSE_2310	1	K06236
TUBEROSE_2438	1	K03453
TUBEROSE_2438	1	K08735
TUBEROSE_2950	20	K10999
TUBEROSE_3206	20	K02267
TUBEROSE_3590	20	K01074
TUBEROSE_3718	9	K15400
TUBEROSE_3718	11	K13065
TUBEROSE_3846	20	K00873
TUBEROSE_4742	1	K00514
TUBEROSE_4998	20	K04035
TUBEROSE_5127	13	K15043
TUBEROSE_5127	7	K15042
TUBEROSE_5383	20	K03955
TUBEROSE_5639	20	K02966
TUBEROSE_5767	20	K08908
TUBEROSE_6023	20	K03781
TUBEROSE_6279	14	K13424
TUBEROSE_6279	2	K13423
TUBEROSE_6920	20	K07936
TUBEROSE_7304	20	K00940
TUBEROSE_7688	20	K00161
TUBEROSE_7816	20	K03014
TUBEROSE_274	20	K12392
TUBEROSE_402	11	K09540
TUBEROSE_658	9	K09753
TUBEROSE_658	1	K00100
TUBEROSE_786	20	K14411
TUBEROSE_914	20	K03596
TUBEROSE_1171	20	K03283
TUBEROSE_1299	20	K08065
TUBEROSE_1555	20	K00940
TUBEROSE_1811	9	K13343
TUBEROSE_1939	20	K02926
TUBEROSE_2067	9	K05279
TUBEROSE_2067	1	K13066
TUBEROSE_2067	8	K00599
TUBEROSE_2067	1	K13230
TUBEROSE_2067	1	K01043
TUBEROSE_2451	20	K08081
TUBEROSE_2707	20	K00430
TUBEROSE_2963	20	K02893
TUBEROSE_3091	18	K03294
TUBEROSE_3091	2	K03759
TUBEROSE_3219	20	K13421
TUBEROSE_3347	20	K02716
TUBEROSE_3475	20	K08245
TUBEROSE_3603	20	K02112
TUBEROSE_3731	15	K13183
TUBEROSE_3731	1	K01509
TUBEROSE_3731	4	K05592
TUBEROSE_3859	20	K13289
TUBEROSE_3987	6	K09250
TUBEROSE_3987	14	K03704
TUBEROSE_4243	1	K13127
TUBEROSE_4371	1	K02604
TUBEROSE_4371	2	K12403
TUBEROSE_4371	3	K12399
TUBEROSE_4371	1	K11826
TUBEROSE_4371	1	K11827
TUBEROSE_4755	7	K04124
TUBEROSE_4755	4	K05933
TUBEROSE_4755	6	K06892
TUBEROSE_4755	2	K04125
TUBEROSE_4755	1	K05282
TUBEROSE_4883	16	K11599
TUBEROSE_5011	4	K00224
TUBEROSE_5011	6	K13081
TUBEROSE_5268	20	K01807
TUBEROSE_5396	13	K14190
TUBEROSE_5396	7	K15630
TUBEROSE_5908	20	K06630
TUBEROSE_6549	20	K09503
TUBEROSE_6677	5	K03283
TUBEROSE_6677	15	K04043
TUBEROSE_6805	20	K01662
TUBEROSE_6933	20	K13691
TUBEROSE_7061	1	K04371
TUBEROSE_7061	15	K09060
TUBEROSE_7061	4	K14432
TUBEROSE_7189	20	K02925
TUBEROSE_7317	20	K03100
TUBEROSE_7573	20	K00605
TUBEROSE_7829	20	K03062
TUBEROSE_524	9	K01362
TUBEROSE_524	10	K02857
TUBEROSE_524	1	K02441
TUBEROSE_652	3	K14861
TUBEROSE_780	19	K13120
TUBEROSE_780	1	K00213
TUBEROSE_1037	20	K15382
TUBEROSE_1293	20	K05016
TUBEROSE_1549	20	K11188
TUBEROSE_1933	20	K09872
TUBEROSE_2189	20	K01915
TUBEROSE_2317	20	K12608
TUBEROSE_2445	20	K02940
TUBEROSE_2573	20	K05933
TUBEROSE_2701	17	K01301
TUBEROSE_2701	3	K14592
TUBEROSE_2957	20	K00033
TUBEROSE_3725	20	K10666
TUBEROSE_3853	19	K05592
TUBEROSE_3853	1	K01509
TUBEROSE_3981	20	K01696
TUBEROSE_4109	20	K02875
TUBEROSE_4237	20	K06119
TUBEROSE_4493	20	K05765
TUBEROSE_4621	8	K15744
TUBEROSE_5005	1	K00861
TUBEROSE_5005	1	K04512
TUBEROSE_5262	20	K03943
TUBEROSE_5390	20	K00549
TUBEROSE_5646	10	K14514
TUBEROSE_5774	3	K15043
TUBEROSE_5774	17	K15042
TUBEROSE_6030	20	K02737
TUBEROSE_6286	1	K06236
TUBEROSE_6414	20	K03696
TUBEROSE_6671	12	K13495
TUBEROSE_6671	2	K08237
TUBEROSE_6671	3	K12356
TUBEROSE_6671	1	K13692
TUBEROSE_6671	2	K13691
TUBEROSE_6927	20	K00873
TUBEROSE_7055	20	K03094
TUBEROSE_7311	20	K01710
TUBEROSE_7695	20	K03841
TUBEROSE_281	20	K03544
TUBEROSE_537	2	K01113
TUBEROSE_537	5	K01078
TUBEROSE_537	1	K01077
TUBEROSE_537	1	K14379
TUBEROSE_793	1	K00680
TUBEROSE_793	16	K08279
TUBEROSE_793	3	K02617
TUBEROSE_921	3	K01113
TUBEROSE_921	7	K01078
TUBEROSE_921	1	K14379
TUBEROSE_1178	20	K08770
TUBEROSE_1306	1	K13030
TUBEROSE_1306	1	K13228
TUBEROSE_1306	5	K13692
TUBEROSE_1306	8	K13691
TUBEROSE_1306	2	K13068
TUBEROSE_1306	2	K13493
TUBEROSE_1306	1	K13227
TUBEROSE_1434	10	K08506
TUBEROSE_1434	4	K08501
TUBEROSE_1434	5	K08509
TUBEROSE_1434	1	K08499
TUBEROSE_1818	20	K07304
TUBEROSE_2330	18	K09580
TUBEROSE_2330	2	K08056
TUBEROSE_2458	20	K02183
TUBEROSE_2586	20	K02991
TUBEROSE_2714	20	K01662
TUBEROSE_2842	20	K10666
TUBEROSE_2970	19	K15785
TUBEROSE_2970	1	K12256
TUBEROSE_3226	20	K01623
TUBEROSE_3354	20	K12392
TUBEROSE_3482	20	K01623
TUBEROSE_3610	15	K02695
TUBEROSE_3738	20	K03798
TUBEROSE_3866	3	K13126
TUBEROSE_3866	1	K12885
TUBEROSE_3866	2	K12741
TUBEROSE_3866	11	K13044
TUBEROSE_3866	2	K11294
TUBEROSE_3866	1	K14411
TUBEROSE_4250	20	K14638
TUBEROSE_4506	17	K05986
TUBEROSE_4506	1	K01173
TUBEROSE_4506	2	K01175
TUBEROSE_4634	20	K11000
TUBEROSE_4762	11	K12451
TUBEROSE_4762	9	K12450
TUBEROSE_4890	20	K11517
TUBEROSE_5018	20	K11353
TUBEROSE_5275	18	K15613
TUBEROSE_5275	2	K15609
TUBEROSE_5531	20	K04079
TUBEROSE_6171	19	K02617
TUBEROSE_6171	1	K00661
TUBEROSE_6427	15	K10355
TUBEROSE_6427	5	K05692
TUBEROSE_6684	15	K14493
TUBEROSE_6812	3	K08869
TUBEROSE_6812	1	K13457
TUBEROSE_6812	16	K03688
TUBEROSE_6940	20	K03921
TUBEROSE_7068	1	K13223
TUBEROSE_7068	12	K00517
TUBEROSE_7068	2	K09754
TUBEROSE_7068	3	K09755
TUBEROSE_7068	2	K11818
TUBEROSE_7196	20	K02732
TUBEROSE_7708	20	K01358
TUBEROSE_267	20	K01623
TUBEROSE_395	2	K01362
TUBEROSE_395	18	K14647
TUBEROSE_651	20	K03246
TUBEROSE_779	7	K13420
TUBEROSE_779	2	K13428
TUBEROSE_779	2	K08286
TUBEROSE_779	5	K13415
TUBEROSE_779	4	K00924
TUBEROSE_907	20	K15623
TUBEROSE_1164	20	K13354
TUBEROSE_1292	20	K08901
TUBEROSE_1932	4	K01227
TUBEROSE_2060	20	K01051
TUBEROSE_2188	20	K06689
TUBEROSE_2316	20	K08770
TUBEROSE_2444	20	K02974
TUBEROSE_2956	20	K02962
TUBEROSE_3084	17	K01592
TUBEROSE_3084	3	K01593
TUBEROSE_3212	3	K00924
TUBEROSE_3212	6	K12761
TUBEROSE_3212	11	K07198
TUBEROSE_3340	17	K00001
TUBEROSE_3340	1	K00540
TUBEROSE_3724	5	K14502
TUBEROSE_3724	9	K00924
TUBEROSE_3724	6	K03083
TUBEROSE_3852	1	K01066
TUBEROSE_3852	9	K02170
TUBEROSE_3852	1	K14727
TUBEROSE_3852	9	K01055
TUBEROSE_3980	20	K01802
TUBEROSE_4108	20	K15102
TUBEROSE_4236	18	K01183
TUBEROSE_4236	2	K03791
TUBEROSE_4364	5	K04084
TUBEROSE_4364	15	K03671
TUBEROSE_4748	20	K03016
TUBEROSE_4876	20	K00122
TUBEROSE_5133	20	K00799
TUBEROSE_5261	3	K09286
TUBEROSE_5517	20	K01051
TUBEROSE_5645	20	K02912
TUBEROSE_5773	20	K03626
TUBEROSE_6029	2	K00517
TUBEROSE_6029	1	K04498
TUBEROSE_6670	20	K01736
TUBEROSE_6798	20	K15109
TUBEROSE_7182	20	K05309
TUBEROSE_7566	20	K02883
TUBEROSE_7694	20	K00814
TUBEROSE_36	2	K01569
TUBEROSE_292	20	K03037
TUBEROSE_420	5	K05349
TUBEROSE_420	1	K12868
TUBEROSE_420	1	K01198
TUBEROSE_420	13	K01188
TUBEROSE_804	20	K12191
TUBEROSE_1189	20	K02882
TUBEROSE_1701	20	K03921
TUBEROSE_1829	20	K01580
TUBEROSE_1957	13	K12896
TUBEROSE_1957	1	K09250
TUBEROSE_1957	1	K13171
TUBEROSE_2085	20	K08912
TUBEROSE_2213	1	K00861
TUBEROSE_2213	1	K04512
TUBEROSE_2213	1	K07748
TUBEROSE_2341	20	K00789
TUBEROSE_2597	19	K00234
TUBEROSE_2597	1	K00239
TUBEROSE_2725	20	K03028
TUBEROSE_3621	20	K00697
TUBEROSE_3749	7	K08711
TUBEROSE_3749	4	K08712
TUBEROSE_3749	3	K05681
TUBEROSE_3749	1	K05680
TUBEROSE_3749	3	K05679
TUBEROSE_3749	2	K10827
TUBEROSE_3877	14	K04125
TUBEROSE_3877	4	K05278
TUBEROSE_3877	1	K05282
TUBEROSE_3877	1	K05933
TUBEROSE_4005	19	K13210
TUBEROSE_4005	1	K13098
TUBEROSE_4261	16	K01301
TUBEROSE_4261	4	K14592
TUBEROSE_4389	12	K07213
TUBEROSE_4389	1	K04569
TUBEROSE_4645	2	K06892
TUBEROSE_4645	5	K00475
TUBEROSE_4645	8	K05278
TUBEROSE_4645	4	K05933
TUBEROSE_4645	1	K05282
TUBEROSE_4901	20	K04565
TUBEROSE_5029	16	K01061
TUBEROSE_5158	13	K06892
TUBEROSE_5158	1	K04126
TUBEROSE_5286	20	K02987
TUBEROSE_5414	20	K06890
TUBEROSE_5798	20	K01900
TUBEROSE_6054	18	K09272
TUBEROSE_6054	2	K10802
TUBEROSE_6567	20	K02974
TUBEROSE_6695	20	K10590
TUBEROSE_6823	20	K02150
TUBEROSE_7079	20	K06630
TUBEROSE_7719	1	K14404
TUBEROSE_7719	1	K09880
TUBEROSE_7719	3	K04573
TUBEROSE_7719	1	K03589
TUBEROSE_7719	1	K06024
TUBEROSE_7719	1	K11676
TUBEROSE_7719	2	K14820
TUBEROSE_7719	4	K14572
TUBEROSE_7719	1	K14824
TUBEROSE_7719	1	K01288
TUBEROSE_7719	1	K13093
TUBEROSE_7719	1	K11291
TUBEROSE_7719	1	K09140
TUBEROSE_7719	1	K14831
TUBEROSE_7847	20	K09286
TUBEROSE_264	20	K00294
TUBEROSE_392	5	K13425
TUBEROSE_392	5	K13426
TUBEROSE_392	10	K13424
TUBEROSE_520	20	K00696
TUBEROSE_648	20	K03029
TUBEROSE_776	20	K00856
TUBEROSE_1033	20	K00797
TUBEROSE_1161	14	K08235
TUBEROSE_1161	6	K14504
TUBEROSE_1289	20	K00083
TUBEROSE_1417	7	K13420
TUBEROSE_1417	5	K00924
TUBEROSE_1417	2	K13428
TUBEROSE_1417	2	K08286
TUBEROSE_1417	4	K13415
TUBEROSE_1673	20	K02966
TUBEROSE_2185	10	K10717
TUBEROSE_2185	2	K15638
TUBEROSE_2185	1	K00232
TUBEROSE_2185	2	K15639
TUBEROSE_2185	5	K07440
TUBEROSE_2313	20	K01899
TUBEROSE_2569	1	K15188
TUBEROSE_2697	8	K13422
TUBEROSE_2697	2	K12126
TUBEROSE_2697	2	K09104
TUBEROSE_2825	19	K01900
TUBEROSE_2825	1	K01903
TUBEROSE_3209	3	K01362
TUBEROSE_3209	11	K14647
TUBEROSE_3337	20	K02979
TUBEROSE_3465	1	K01569
TUBEROSE_3593	20	K04646
TUBEROSE_3721	20	K03254
TUBEROSE_3849	20	K01658
TUBEROSE_3977	20	K14498
TUBEROSE_4105	20	K03426
TUBEROSE_4233	20	K09503
TUBEROSE_4361	20	K03031
TUBEROSE_4489	20	K01011
TUBEROSE_4745	20	K02908
TUBEROSE_5001	20	K02894
TUBEROSE_5130	20	K15382
TUBEROSE_5514	20	K02976
TUBEROSE_5898	14	K13424
TUBEROSE_5898	2	K13423
TUBEROSE_5898	3	K13426
TUBEROSE_5898	1	K13425
TUBEROSE_6154	20	K03035
TUBEROSE_6410	20	K13811
TUBEROSE_6795	11	K02935
TUBEROSE_7051	20	K02960
TUBEROSE_7179	20	K03251
TUBEROSE_7435	9	K15400
TUBEROSE_7435	11	K13065
TUBEROSE_7563	18	K14638
TUBEROSE_7563	2	K14206
TUBEROSE_162	20	K00012
TUBEROSE_290	20	K01251
TUBEROSE_418	20	K02697
TUBEROSE_546	20	K01880
TUBEROSE_674	20	K00856
TUBEROSE_930	1	K00100
TUBEROSE_930	4	K11153
TUBEROSE_930	10	K11162
TUBEROSE_930	3	K11161
TUBEROSE_930	2	K11152
TUBEROSE_1059	9	K13496
TUBEROSE_1059	2	K13691
TUBEROSE_1059	4	K13692
TUBEROSE_1059	3	K08237
TUBEROSE_1059	1	K13030
TUBEROSE_1059	1	K13495
TUBEROSE_1187	20	K01783
TUBEROSE_1443	20	K01412
TUBEROSE_1571	17	K01537
TUBEROSE_1571	3	K05853
TUBEROSE_1699	5	K14007
TUBEROSE_1699	1	K11649
TUBEROSE_1699	1	K11095
TUBEROSE_1699	1	K11647
TUBEROSE_1827	20	K02979
TUBEROSE_2083	4	K01710
TUBEROSE_2595	20	K00025
TUBEROSE_2851	2	K00924
TUBEROSE_2979	2	K00236
TUBEROSE_2979	1	K00241
TUBEROSE_3107	20	K15633
TUBEROSE_3363	1	K00981
TUBEROSE_3491	20	K03350
TUBEROSE_3747	1	K13030
TUBEROSE_3747	9	K13691
TUBEROSE_3747	2	K13068
TUBEROSE_3747	1	K13228
TUBEROSE_3747	5	K13692
TUBEROSE_3747	2	K13493
TUBEROSE_3875	20	K00695
TUBEROSE_4259	20	K03456
TUBEROSE_4643	20	K02910
TUBEROSE_4771	10	K01557
TUBEROSE_4771	2	K01826
TUBEROSE_4771	7	K05921
TUBEROSE_4771	1	K01828
TUBEROSE_5027	20	K00161
TUBEROSE_5284	16	K00121
TUBEROSE_5284	4	K00001
TUBEROSE_5412	20	K07374
TUBEROSE_5540	20	K02900
TUBEROSE_5796	20	K11253
TUBEROSE_5924	20	K12668
TUBEROSE_6052	20	K07977
TUBEROSE_6180	11	K08145
TUBEROSE_6180	5	K08139
TUBEROSE_6180	2	K08138
TUBEROSE_6180	1	K08137
TUBEROSE_6180	1	K08150
TUBEROSE_6565	1	K13448
TUBEROSE_6565	19	K04755
TUBEROSE_6693	13	K08916
TUBEROSE_6693	5	K08912
TUBEROSE_6693	2	K08913
TUBEROSE_6821	20	K00026
TUBEROSE_7333	7	K08910
TUBEROSE_7333	13	K08908
TUBEROSE_238	20	K09490
TUBEROSE_366	2	K14443
TUBEROSE_366	1	K02930
TUBEROSE_622	20	K15746
TUBEROSE_750	20	K14664
TUBEROSE_878	20	K00520
TUBEROSE_1263	20	K00432
TUBEROSE_1519	15	K14066
TUBEROSE_1519	4	K05355
TUBEROSE_1519	1	K12504
TUBEROSE_1647	19	K05527
TUBEROSE_1775	20	K01412
TUBEROSE_1903	20	K03038
TUBEROSE_2159	20	K09872
TUBEROSE_2287	20	K00616
TUBEROSE_2415	18	K03768
TUBEROSE_2415	2	K01802
TUBEROSE_2543	20	K02975
TUBEROSE_2671	20	K12868
TUBEROSE_2927	11	K00100
TUBEROSE_2927	9	K05275
TUBEROSE_3055	20	K05391
TUBEROSE_3183	1	K01193
TUBEROSE_3311	1	K01567
TUBEROSE_3311	1	K01210
TUBEROSE_3439	20	K05582
TUBEROSE_3695	20	K03217
TUBEROSE_3951	20	K14563
TUBEROSE_4079	20	K11594
TUBEROSE_4591	9	K13496
TUBEROSE_4591	2	K08237
TUBEROSE_4591	4	K13495
TUBEROSE_4591	4	K12356
TUBEROSE_4591	1	K13692
TUBEROSE_4719	20	K00430
TUBEROSE_4847	16	K02218
TUBEROSE_4847	4	K08960
TUBEROSE_4975	3	K07182
TUBEROSE_4975	2	K00088
TUBEROSE_4975	15	K04767
TUBEROSE_5104	20	K05387
TUBEROSE_5232	20	K01696
TUBEROSE_5488	4	K01417
TUBEROSE_5616	20	K05933
TUBEROSE_5744	20	K07513
TUBEROSE_5872	20	K00276
TUBEROSE_6000	20	K01507
TUBEROSE_6769	9	K00924
TUBEROSE_6769	1	K05658
TUBEROSE_6769	1	K04733
TUBEROSE_6769	9	K13430
TUBEROSE_7281	20	K02927
TUBEROSE_7537	20	K14664
TUBEROSE_115	1	K04371
TUBEROSE_115	16	K09060
TUBEROSE_115	3	K14432
TUBEROSE_243	20	K03579
TUBEROSE_499	20	K00234
TUBEROSE_755	10	K07213
TUBEROSE_883	20	K01338
TUBEROSE_1012	20	K01875
TUBEROSE_1140	20	K05387
TUBEROSE_1268	13	K10380
TUBEROSE_1268	3	K06694
TUBEROSE_1268	1	K10645
TUBEROSE_1268	1	K15502
TUBEROSE_1268	2	K08848
TUBEROSE_1396	20	K01915
TUBEROSE_1908	19	K02717
TUBEROSE_1908	1	K12385
TUBEROSE_2036	20	K08232
TUBEROSE_2292	3	K04124
TUBEROSE_2292	9	K05278
TUBEROSE_2292	7	K06892
TUBEROSE_2292	1	K05282
TUBEROSE_2548	4	K01931
TUBEROSE_2548	10	K15686
TUBEROSE_2548	4	K15688
TUBEROSE_2548	1	K04725
TUBEROSE_2548	1	K07974
TUBEROSE_2676	2	K06892
TUBEROSE_2676	2	K04124
TUBEROSE_2676	3	K05282
TUBEROSE_2676	4	K05933
TUBEROSE_2676	1	K04125
TUBEROSE_2804	14	K07893
TUBEROSE_2804	6	K07976
TUBEROSE_2932	20	K10956
TUBEROSE_3188	20	K00434
TUBEROSE_3316	20	K08081
TUBEROSE_3572	20	K01915
TUBEROSE_4084	20	K00968
TUBEROSE_4340	20	K03455
TUBEROSE_4596	18	K01183
TUBEROSE_4596	2	K03791
TUBEROSE_4724	2	K08237
TUBEROSE_4852	20	K01953
TUBEROSE_4980	15	K02695
TUBEROSE_5237	20	K13201
TUBEROSE_5621	20	K02730
TUBEROSE_5749	1	K01735
TUBEROSE_6005	20	K10575
TUBEROSE_6133	20	K02693
TUBEROSE_6261	20	K02731
TUBEROSE_6646	20	K00432
TUBEROSE_6774	20	K13946
TUBEROSE_7030	20	K12608
TUBEROSE_7286	20	K12163
TUBEROSE_7414	20	K08235
TUBEROSE_7670	20	K11251
TUBEROSE_7798	20	K13431
TUBEROSE_68	7	K03881
TUBEROSE_68	13	K00342
TUBEROSE_196	10	K03880
TUBEROSE_196	10	K00330
TUBEROSE_324	10	K13413
TUBEROSE_324	10	K04368
TUBEROSE_452	11	K01227
TUBEROSE_580	20	K01648
TUBEROSE_964	2	K14616
TUBEROSE_964	13	K06825
TUBEROSE_964	4	K06826
TUBEROSE_964	1	K05464
TUBEROSE_1093	3	K01276
TUBEROSE_1093	13	K09649
TUBEROSE_1093	4	K01285
TUBEROSE_1221	3	K10380
TUBEROSE_1221	3	K15503
TUBEROSE_1221	1	K15502
TUBEROSE_1221	13	K10799
TUBEROSE_1349	20	K01194
TUBEROSE_1733	11	K00088
TUBEROSE_1733	9	K07182
TUBEROSE_1861	18	K15731
TUBEROSE_1861	2	K01090
TUBEROSE_2117	20	K07374
TUBEROSE_2245	13	K07213
TUBEROSE_2245	3	K01533
TUBEROSE_2245	1	K04569
TUBEROSE_2373	20	K00799
TUBEROSE_2629	1	K13070
TUBEROSE_2629	9	K09841
TUBEROSE_2629	6	K00038
TUBEROSE_2629	4	K00068
TUBEROSE_2757	20	K00797
TUBEROSE_2885	13	K15293
TUBEROSE_2885	5	K01613
TUBEROSE_2885	2	K02677
TUBEROSE_3013	20	K13811
TUBEROSE_3269	20	K11594
TUBEROSE_3781	9	K12309
TUBEROSE_3781	1	K01190
TUBEROSE_3781	10	K12308
TUBEROSE_4165	11	K11187
TUBEROSE_4165	5	K03386
TUBEROSE_4165	4	K00435
TUBEROSE_4421	20	K03686
TUBEROSE_5061	20	K05391
TUBEROSE_5190	11	K07263
TUBEROSE_5446	20	K15397
TUBEROSE_5702	20	K04078
TUBEROSE_5830	11	K08244
TUBEROSE_5830	6	K15535
TUBEROSE_5830	3	K01007
TUBEROSE_6086	20	K01739
TUBEROSE_6855	2	K10696
TUBEROSE_6855	6	K03646
TUBEROSE_6855	3	K03529
TUBEROSE_6855	4	K03546
TUBEROSE_6855	4	K10352
TUBEROSE_6855	1	K04514
TUBEROSE_7111	20	K08762
TUBEROSE_7495	20	K14454
TUBEROSE_91	20	K02111
TUBEROSE_219	2	K11276
TUBEROSE_219	3	K14826
TUBEROSE_347	20	K10144
TUBEROSE_603	20	K01736
TUBEROSE_731	20	K02133
TUBEROSE_987	20	K09580
TUBEROSE_1244	20	K01724
TUBEROSE_1500	20	K01883
TUBEROSE_1756	20	K02636
TUBEROSE_1884	20	K02870
TUBEROSE_2012	19	K11352
TUBEROSE_2012	1	K00356
TUBEROSE_2268	7	K00475
TUBEROSE_2268	8	K05278
TUBEROSE_2268	1	K06892
TUBEROSE_2268	3	K05933
TUBEROSE_2268	1	K05277
TUBEROSE_2396	20	K08915
TUBEROSE_2524	20	K13366
TUBEROSE_2652	20	K07025
TUBEROSE_2780	13	K04079
TUBEROSE_2780	7	K09487
TUBEROSE_3036	20	K02925
TUBEROSE_3292	19	K13354
TUBEROSE_3292	1	K00133
TUBEROSE_3420	20	K01006
TUBEROSE_3676	20	K00814
TUBEROSE_4060	20	K01647
TUBEROSE_4188	20	K08738
TUBEROSE_4316	20	K01792
TUBEROSE_4572	20	K04354
TUBEROSE_4700	20	K08472
TUBEROSE_4956	20	K00344
TUBEROSE_5213	20	K02964
TUBEROSE_5341	20	K00600
TUBEROSE_5725	20	K05337
TUBEROSE_6109	20	K06617
TUBEROSE_6365	20	K03146
TUBEROSE_7006	20	K07977
TUBEROSE_7134	20	K03064
TUBEROSE_7518	9	K13034
TUBEROSE_7518	11	K01738
TUBEROSE_186	20	K09503
TUBEROSE_570	19	K03676
TUBEROSE_570	1	K00384
TUBEROSE_698	11	K13691
TUBEROSE_698	8	K13692
TUBEROSE_698	1	K08237
TUBEROSE_954	20	K00434
TUBEROSE_1083	1	K12327
TUBEROSE_1083	5	K03646
TUBEROSE_1083	1	K00943
TUBEROSE_1083	1	K02519
TUBEROSE_1083	2	K10388
TUBEROSE_1083	1	K13849
TUBEROSE_1083	1	K06950
TUBEROSE_1083	1	K03110
TUBEROSE_1083	1	K03254
TUBEROSE_1083	3	K10352
TUBEROSE_1083	1	K08017
TUBEROSE_1083	1	K03260
TUBEROSE_1083	1	K11515
TUBEROSE_1211	20	K07513
TUBEROSE_1467	20	K02912
TUBEROSE_1851	20	K03062
TUBEROSE_1979	20	K02880
TUBEROSE_2235	20	K01507
TUBEROSE_2363	18	K00058
TUBEROSE_2363	2	K00015
TUBEROSE_2491	20	K02942
TUBEROSE_2619	20	K01803
TUBEROSE_2747	20	K09264
TUBEROSE_2875	20	K00472
TUBEROSE_3003	19	K12883
TUBEROSE_3003	1	K10773
TUBEROSE_3131	20	K04354
TUBEROSE_3259	19	K12471
TUBEROSE_3259	1	K11137
TUBEROSE_3899	20	K03283
TUBEROSE_4539	20	K10999
TUBEROSE_4795	19	K09873
TUBEROSE_4795	1	K09866
TUBEROSE_5051	20	K02865
TUBEROSE_5180	20	K03263
TUBEROSE_5692	20	K02959
TUBEROSE_5948	1	K00287
TUBEROSE_6332	16	K01265
TUBEROSE_6332	1	K05084
TUBEROSE_6332	2	K14813
TUBEROSE_6332	1	K01102
TUBEROSE_6589	20	K03283
TUBEROSE_6845	18	K03579
TUBEROSE_6845	2	K12818
TUBEROSE_6973	20	K06215
TUBEROSE_7101	20	K02736
TUBEROSE_7229	20	K02979
TUBEROSE_7485	20	K07232
TUBEROSE_297	20	K03283
TUBEROSE_553	20	K00658
TUBEROSE_809	20	K03231
TUBEROSE_937	20	K01209
TUBEROSE_1066	3	K14861
TUBEROSE_1322	3	K02717
TUBEROSE_1450	14	K14787
TUBEROSE_1450	1	K11091
TUBEROSE_1450	5	K11094
TUBEROSE_1578	4	K04422
TUBEROSE_1578	16	K04423
TUBEROSE_1706	10	K08237
TUBEROSE_1706	7	K12356
TUBEROSE_1706	2	K13496
TUBEROSE_1706	1	K13495
TUBEROSE_1962	20	K03327
TUBEROSE_2218	20	K12347
TUBEROSE_2346	20	K11644
TUBEROSE_2602	20	K01785
TUBEROSE_2730	14	K02266
TUBEROSE_2858	20	K00326
TUBEROSE_3242	20	K01951
TUBEROSE_4010	20	K00344
TUBEROSE_4266	20	K01647
TUBEROSE_4394	6	K00002
TUBEROSE_4394	14	K00011
TUBEROSE_4522	20	K01537
TUBEROSE_4650	20	K02876
TUBEROSE_4778	4	K01078
TUBEROSE_4778	3	K01113
TUBEROSE_4778	1	K01077
TUBEROSE_4778	1	K01175
TUBEROSE_4906	16	K09753
TUBEROSE_4906	3	K13082
TUBEROSE_4906	1	K00091
TUBEROSE_5034	20	K02936
TUBEROSE_5419	1	K05283
TUBEROSE_5419	19	K11982
TUBEROSE_5547	20	K03626
TUBEROSE_6187	20	K01623
TUBEROSE_6315	20	K13525
TUBEROSE_6572	20	K03233
TUBEROSE_6828	3	K00924
TUBEROSE_6828	7	K12761
TUBEROSE_6828	5	K11481
TUBEROSE_6828	1	K07198
TUBEROSE_6828	1	K08814
TUBEROSE_6828	1	K11479
TUBEROSE_6828	2	K08850
TUBEROSE_6956	20	K06215
TUBEROSE_7340	12	K00419
TUBEROSE_7596	1	K13100
TUBEROSE_7596	1	K14325
TUBEROSE_7724	20	K13201
TUBEROSE_74	20	K15633
TUBEROSE_586	16	K01166
TUBEROSE_586	4	K01172
TUBEROSE_842	1	K00908
TUBEROSE_842	4	K00924
TUBEROSE_842	15	K13412
TUBEROSE_970	20	K10573
TUBEROSE_1099	2	K06950
TUBEROSE_1099	3	K03529
TUBEROSE_1099	4	K15492
TUBEROSE_1099	5	K10383
TUBEROSE_1099	1	K11499
TUBEROSE_1099	1	K12478
TUBEROSE_1099	1	K10866
TUBEROSE_1099	1	K15152
TUBEROSE_1099	1	K10395
TUBEROSE_1099	1	K09313
TUBEROSE_1227	20	K02693
TUBEROSE_1355	20	K07304
TUBEROSE_1483	20	K12831
TUBEROSE_1611	11	K08237
TUBEROSE_1611	7	K12356
TUBEROSE_1611	2	K13691
TUBEROSE_1995	20	K02183
TUBEROSE_2123	11	K00100
TUBEROSE_2123	9	K05275
TUBEROSE_2251	20	K05841
TUBEROSE_2635	20	K03061
TUBEROSE_2763	20	K14488
TUBEROSE_2891	10	K00329
TUBEROSE_2891	3	K01784
TUBEROSE_2891	1	K00091
TUBEROSE_3019	20	K00030
TUBEROSE_3147	11	K03949
TUBEROSE_3275	1	K01303
TUBEROSE_3275	2	K01423
TUBEROSE_3275	1	K01322
TUBEROSE_3403	16	K11982
TUBEROSE_3403	2	K15692
TUBEROSE_3403	2	K10601
TUBEROSE_3531	20	K00134
TUBEROSE_3659	20	K02909
TUBEROSE_3787	20	K09872
TUBEROSE_3915	2	K13148
TUBEROSE_3915	16	K15692
TUBEROSE_3915	1	K15715
TUBEROSE_3915	1	K15706
TUBEROSE_4043	5	K01829
TUBEROSE_4043	5	K09580
TUBEROSE_4043	6	K09584
TUBEROSE_4043	1	K09583
TUBEROSE_4043	2	K09585
TUBEROSE_4171	20	K00276
TUBEROSE_4299	20	K01805
TUBEROSE_4427	4	K01078
TUBEROSE_4427	2	K01113
TUBEROSE_4555	20	K03841
TUBEROSE_4811	1	K01101
TUBEROSE_4811	16	K01104
TUBEROSE_4939	7	K13420
TUBEROSE_4939	7	K00924
TUBEROSE_4939	2	K13428
TUBEROSE_4939	2	K08286
TUBEROSE_4939	2	K13415
TUBEROSE_5068	7	K10578
TUBEROSE_5324	20	K03038
TUBEROSE_5452	6	K13496
TUBEROSE_5452	1	K13068
TUBEROSE_5580	20	K08054
TUBEROSE_5836	20	K11252
TUBEROSE_5964	20	K01739
TUBEROSE_6092	20	K13126
TUBEROSE_6220	20	K05391
TUBEROSE_6477	20	K01507
TUBEROSE_6733	20	K02150
TUBEROSE_7117	18	K01090
TUBEROSE_7117	2	K14803
TUBEROSE_7245	20	K02942
TUBEROSE_7373	14	K08909
TUBEROSE_7373	6	K08911
TUBEROSE_7757	20	K02882
TUBEROSE_141	1	K09228
TUBEROSE_141	1	K11447
TUBEROSE_141	2	K06817
TUBEROSE_269	20	K00131
TUBEROSE_397	18	K10527
TUBEROSE_397	2	K07516
TUBEROSE_525	1	K13448
TUBEROSE_653	2	K00924
TUBEROSE_653	5	K01386
TUBEROSE_653	10	K01381
TUBEROSE_653	1	K01382
TUBEROSE_909	7	K05768
TUBEROSE_909	8	K08017
TUBEROSE_909	5	K05761
TUBEROSE_1038	17	K00951
TUBEROSE_1038	3	K01139
TUBEROSE_1166	20	K04078
TUBEROSE_1294	20	K01338
TUBEROSE_1550	20	K01807
TUBEROSE_1678	20	K14638
TUBEROSE_1806	20	K02921
TUBEROSE_1934	19	K00121
TUBEROSE_1934	1	K00001
TUBEROSE_2190	19	K00951
TUBEROSE_2190	1	K01139
TUBEROSE_2318	20	K14490
TUBEROSE_2702	20	K02133
TUBEROSE_2830	12	K14190
TUBEROSE_2958	20	K03937
TUBEROSE_3086	3	K03239
TUBEROSE_3214	20	K01115
TUBEROSE_3470	19	K00128
TUBEROSE_3470	1	K12355
TUBEROSE_3598	20	K14834
TUBEROSE_3726	20	K09286
TUBEROSE_4110	1	K15336
TUBEROSE_4110	1	K15271
TUBEROSE_4110	1	K15078
TUBEROSE_4110	1	K03457
TUBEROSE_4110	1	K03798
TUBEROSE_4110	1	K00799
TUBEROSE_4110	1	K02541
TUBEROSE_4238	20	K13249
TUBEROSE_4366	6	K09875
TUBEROSE_5135	19	K05658
TUBEROSE_5135	1	K06147
TUBEROSE_5263	20	K00344
TUBEROSE_5391	20	K13366
TUBEROSE_5519	20	K02896
TUBEROSE_5775	20	K09286
TUBEROSE_6031	4	K14558
TUBEROSE_6031	11	K14963
TUBEROSE_6031	1	K14554
TUBEROSE_6031	1	K14556
TUBEROSE_6031	2	K04539
TUBEROSE_6031	1	K01062
TUBEROSE_6287	20	K02885
TUBEROSE_6672	20	K15172
TUBEROSE_6800	20	K14498
TUBEROSE_6928	19	K15015
TUBEROSE_6928	1	K14209
TUBEROSE_7056	19	K07953
TUBEROSE_7056	1	K07977
TUBEROSE_7184	1	K13939
TUBEROSE_7312	13	K14190
TUBEROSE_7312	7	K15630
TUBEROSE_7440	20	K07977
TUBEROSE_7696	20	K00927
TUBEROSE_7824	20	K15040
TUBEROSE_35	20	K02704
TUBEROSE_163	20	K05572
TUBEROSE_291	1	K03165
TUBEROSE_291	19	K10357
TUBEROSE_419	20	K07151
TUBEROSE_547	19	K08790
TUBEROSE_547	1	K08286
TUBEROSE_675	20	K04646
TUBEROSE_803	9	K00046
TUBEROSE_803	11	K00059
TUBEROSE_931	2	K13412
TUBEROSE_931	5	K05402
TUBEROSE_1060	20	K03963
TUBEROSE_1188	20	K01689
TUBEROSE_1316	20	K00261
TUBEROSE_1444	9	K15400
TUBEROSE_1444	11	K13065
TUBEROSE_1828	12	K13495
TUBEROSE_1828	4	K12356
TUBEROSE_1828	4	K08237
TUBEROSE_2084	20	K00134
TUBEROSE_2212	7	K05277
TUBEROSE_2212	1	K06892
TUBEROSE_2212	10	K05278
TUBEROSE_2212	2	K00475
TUBEROSE_2468	5	K08139
TUBEROSE_2468	13	K08138
TUBEROSE_2468	1	K08137
TUBEROSE_2468	1	K08150
TUBEROSE_2596	18	K10527
TUBEROSE_2596	2	K07516
TUBEROSE_2852	5	K13426
TUBEROSE_2852	5	K13425
TUBEROSE_2852	8	K13424
TUBEROSE_2852	2	K13423
TUBEROSE_2980	20	K02735
TUBEROSE_3108	13	K05350
TUBEROSE_3108	7	K01188
TUBEROSE_3236	20	K12198
TUBEROSE_3492	1	K01698
TUBEROSE_3748	3	K15043
TUBEROSE_3748	17	K15042
TUBEROSE_4132	20	K00921
TUBEROSE_4260	20	K06630
TUBEROSE_4388	20	K03687
TUBEROSE_4516	8	K03941
TUBEROSE_4644	20	K02144
TUBEROSE_4900	20	K00234
TUBEROSE_5157	20	K03696
TUBEROSE_5285	20	K02889
TUBEROSE_5541	20	K06911
TUBEROSE_5669	1	K09866
TUBEROSE_5669	19	K09873
TUBEROSE_5925	16	K09753
TUBEROSE_5925	4	K13082
TUBEROSE_6053	20	K09602
TUBEROSE_6309	20	K00615
TUBEROSE_6437	20	K02355
TUBEROSE_6566	20	K13096
TUBEROSE_6950	20	K08081
TUBEROSE_7078	20	K02958
TUBEROSE_7206	20	K02731
TUBEROSE_7334	3	K05337
TUBEROSE_7334	5	K01069
TUBEROSE_7334	1	K01467
TUBEROSE_7334	1	K00153
TUBEROSE_7718	6	K04949
TUBEROSE_7718	4	K04950
TUBEROSE_7718	1	K04953
TUBEROSE_7718	5	K04948
TUBEROSE_7718	3	K05322
TUBEROSE_7718	1	K04911
TUBEROSE_276	20	K01759
TUBEROSE_404	20	K12492
TUBEROSE_532	20	K11838
TUBEROSE_660	20	K03031
TUBEROSE_788	1	K09448
TUBEROSE_916	14	K13411
TUBEROSE_916	6	K08008
TUBEROSE_1045	20	K00128
TUBEROSE_1173	20	K04565
TUBEROSE_1429	20	K03233
TUBEROSE_1813	20	K02964
TUBEROSE_2069	20	K02183
TUBEROSE_2197	9	K13210
TUBEROSE_2197	2	K12886
TUBEROSE_2197	1	K14404
TUBEROSE_2325	1	K13230
TUBEROSE_2325	9	K05279
TUBEROSE_2325	1	K13066
TUBEROSE_2325	8	K00599
TUBEROSE_2325	1	K00543
TUBEROSE_2453	10	K08237
TUBEROSE_2453	7	K12356
TUBEROSE_2453	2	K13495
TUBEROSE_2453	1	K13496
TUBEROSE_2709	18	K12812
TUBEROSE_2709	2	K13182
TUBEROSE_3093	20	K01304
TUBEROSE_3349	20	K12382
TUBEROSE_3477	20	K13412
TUBEROSE_3605	20	K03686
TUBEROSE_3733	18	K00001
TUBEROSE_3733	1	K00540
TUBEROSE_3733	1	K00100
TUBEROSE_3861	10	K01630
TUBEROSE_3861	9	K02510
TUBEROSE_3861	1	K12660
TUBEROSE_3989	20	K12193
TUBEROSE_4117	4	K08282
TUBEROSE_4117	16	K08286
TUBEROSE_4501	20	K08232
TUBEROSE_4757	7	K15193
TUBEROSE_4885	20	K08341
TUBEROSE_5270	1	K13939
TUBEROSE_5782	20	K03113
TUBEROSE_5910	7	K01738
TUBEROSE_6038	3	K15697
TUBEROSE_6294	20	K07513
TUBEROSE_6679	20	K02873
TUBEROSE_6935	20	K15014
TUBEROSE_7191	19	K12812
TUBEROSE_7191	1	K13182
TUBEROSE_7575	20	K02883
TUBEROSE_7703	20	K00284
TUBEROSE_7831	20	K02957
TUBEROSE_112	2	K14558
TUBEROSE_112	8	K14963
TUBEROSE_112	5	K12857
TUBEROSE_112	2	K10599
TUBEROSE_112	2	K13124
TUBEROSE_112	1	K04539
TUBEROSE_240	1	K06238
TUBEROSE_368	20	K02930
TUBEROSE_496	20	K11294
TUBEROSE_752	20	K13464
TUBEROSE_880	20	K01090
TUBEROSE_1265	8	K09512
TUBEROSE_1265	11	K09506
TUBEROSE_1265	1	K09527
TUBEROSE_1393	20	K00855
TUBEROSE_1521	7	K00924
TUBEROSE_1521	2	K08286
TUBEROSE_1521	5	K13418
TUBEROSE_1521	2	K13416
TUBEROSE_1521	1	K04733
TUBEROSE_1521	1	K13415
TUBEROSE_1521	2	K13430
TUBEROSE_1649	5	K05692
TUBEROSE_1649	15	K10355
TUBEROSE_1905	20	K02918
TUBEROSE_2033	20	K00134
TUBEROSE_2289	18	K11352
TUBEROSE_2289	1	K00356
TUBEROSE_2289	1	K00329
TUBEROSE_2417	6	K00734
TUBEROSE_2417	3	K07820
TUBEROSE_2417	5	K03766
TUBEROSE_2417	4	K07819
TUBEROSE_2417	1	K00719
TUBEROSE_2417	1	K02175
TUBEROSE_2545	20	K02993
TUBEROSE_2673	20	K00771
TUBEROSE_2801	20	K01881
TUBEROSE_3313	9	K14157
TUBEROSE_3313	10	K00293
TUBEROSE_3313	1	K00797
TUBEROSE_3441	20	K13448
TUBEROSE_3569	20	K05579
TUBEROSE_4081	20	K02915
TUBEROSE_4337	17	K13523
TUBEROSE_4465	15	K15046
TUBEROSE_4465	3	K13956
TUBEROSE_4465	2	K10462
TUBEROSE_4593	20	K02639
TUBEROSE_4849	2	K01897
TUBEROSE_4977	16	K08235
TUBEROSE_4977	4	K14504
TUBEROSE_5234	20	K02880
TUBEROSE_5362	17	K07897
TUBEROSE_5362	3	K07976
TUBEROSE_5490	20	K01535
TUBEROSE_5874	20	K01634
TUBEROSE_6002	20	K02897
TUBEROSE_6386	11	K12868
TUBEROSE_6515	20	K03883
TUBEROSE_6643	20	K12859
TUBEROSE_6771	20	K00654
TUBEROSE_7027	20	K00789
TUBEROSE_7539	20	K07466
TUBEROSE_7795	2	K07976
TUBEROSE_7795	18	K07874
TUBEROSE_111	20	K05298
TUBEROSE_495	9	K13430
TUBEROSE_495	1	K05658
TUBEROSE_495	7	K00924
TUBEROSE_495	3	K04733
TUBEROSE_623	20	K13051
TUBEROSE_751	7	K08711
TUBEROSE_751	4	K08712
TUBEROSE_751	5	K05681
TUBEROSE_751	1	K05680
TUBEROSE_751	3	K05679
TUBEROSE_879	16	K07025
TUBEROSE_879	4	K01838
TUBEROSE_1007	20	K03108
TUBEROSE_1136	20	K01051
TUBEROSE_1648	20	K02864
TUBEROSE_2160	20	K14486
TUBEROSE_2416	20	K15397
TUBEROSE_2544	20	K02109
TUBEROSE_2672	20	K00771
TUBEROSE_2800	20	K00873
TUBEROSE_2928	2	K08488
TUBEROSE_3056	20	K00015
TUBEROSE_3312	1	K00232
TUBEROSE_3312	2	K15639
TUBEROSE_3312	10	K10717
TUBEROSE_3312	2	K07426
TUBEROSE_3312	1	K07427
TUBEROSE_3312	3	K00490
TUBEROSE_3312	1	K00517
TUBEROSE_3440	20	K03255
TUBEROSE_3568	20	K05579
TUBEROSE_3696	20	K09422
TUBEROSE_3824	20	K01193
TUBEROSE_3952	1	K12135
TUBEROSE_3952	4	K12127
TUBEROSE_3952	2	K12128
TUBEROSE_3952	6	K12130
TUBEROSE_3952	1	K03539
TUBEROSE_3952	5	K12129
TUBEROSE_3952	1	K12131
TUBEROSE_4080	20	K11098
TUBEROSE_4592	18	K14686
TUBEROSE_4720	20	K02920
TUBEROSE_4976	20	K02894
TUBEROSE_5105	1	K01090
TUBEROSE_5233	20	K08059
TUBEROSE_5361	7	K01183
TUBEROSE_5489	20	K11978
TUBEROSE_5745	20	K00761
TUBEROSE_6129	3	K01376
TUBEROSE_6129	1	K01365
TUBEROSE_6257	4	K00924
TUBEROSE_6257	16	K07198
TUBEROSE_6642	13	K01583
TUBEROSE_6642	7	K01585
TUBEROSE_6898	20	K06158
TUBEROSE_7026	7	K00224
TUBEROSE_7026	6	K13081
TUBEROSE_7026	2	K01784
TUBEROSE_7282	1	K07884
TUBEROSE_7538	20	K02078
TUBEROSE_421	20	K01114
TUBEROSE_549	20	K14638
TUBEROSE_805	20	K15720
TUBEROSE_933	20	K02437
TUBEROSE_1190	20	K01620
TUBEROSE_1318	20	K00134
TUBEROSE_1446	20	K14664
TUBEROSE_1574	20	K13464
TUBEROSE_1702	20	K11252
TUBEROSE_1830	14	K06096
TUBEROSE_1830	1	K03014
TUBEROSE_1830	5	K10707
TUBEROSE_1958	20	K02880
TUBEROSE_2214	14	K14332
TUBEROSE_2342	20	K13989
TUBEROSE_2470	20	K02958
TUBEROSE_2598	20	K01626
TUBEROSE_2726	10	K06096
TUBEROSE_2726	1	K03014
TUBEROSE_2726	1	K10707
TUBEROSE_2982	20	K12161
TUBEROSE_3110	20	K14498
TUBEROSE_3238	18	K01838
TUBEROSE_3238	2	K01112
TUBEROSE_3494	20	K09500
TUBEROSE_3878	2	K08488
TUBEROSE_4262	3	K03444
TUBEROSE_4262	11	K08138
TUBEROSE_4262	2	K08139
TUBEROSE_4262	2	K08145
TUBEROSE_4262	2	K14258
TUBEROSE_4518	20	K13525
TUBEROSE_4646	20	K05605
TUBEROSE_5030	20	K02148
TUBEROSE_5159	20	K00382
TUBEROSE_5287	20	K09872
TUBEROSE_5415	20	K02957
TUBEROSE_5543	20	K12863
TUBEROSE_5671	20	K00218
TUBEROSE_6055	3	K12467
TUBEROSE_6055	2	K07385
TUBEROSE_6055	1	K12742
TUBEROSE_6055	5	K15086
TUBEROSE_6055	3	K12929
TUBEROSE_6055	1	K14181
TUBEROSE_6055	2	K14184
TUBEROSE_6311	20	K01115
TUBEROSE_6568	20	K00901
TUBEROSE_6696	20	K01507
TUBEROSE_6824	3	K00924
TUBEROSE_6824	2	K07198
TUBEROSE_6824	13	K08796
TUBEROSE_6824	2	K12761
TUBEROSE_7080	20	K08360
TUBEROSE_7336	20	K03030
TUBEROSE_7592	20	K05387
TUBEROSE_7720	10	K14514
TUBEROSE_7848	20	K03283
TUBEROSE_215	1	K06238
TUBEROSE_215	1	K01193
TUBEROSE_727	20	K03676
TUBEROSE_855	20	K02739
TUBEROSE_983	14	K10595
TUBEROSE_1368	7	K01175
TUBEROSE_1368	5	K10669
TUBEROSE_1368	8	K06348
TUBEROSE_1496	2	K05655
TUBEROSE_1496	5	K06147
TUBEROSE_1496	1	K06148
TUBEROSE_1496	1	K05656
TUBEROSE_1496	6	K05658
TUBEROSE_1496	1	K05657
TUBEROSE_1496	4	K11085
TUBEROSE_1752	20	K07936
TUBEROSE_1880	17	K07897
TUBEROSE_1880	3	K07976
TUBEROSE_2520	20	K04567
TUBEROSE_2776	20	K02917
TUBEROSE_2904	9	K13496
TUBEROSE_2904	5	K13495
TUBEROSE_2904	4	K12356
TUBEROSE_2904	2	K08237
TUBEROSE_3032	20	K00326
TUBEROSE_3288	20	K04523
TUBEROSE_3416	1	K01193
TUBEROSE_3416	1	K06238
TUBEROSE_3544	20	K02954
TUBEROSE_3672	20	K02929
TUBEROSE_3928	20	K00344
TUBEROSE_4056	20	K03233
TUBEROSE_4184	20	K12856
TUBEROSE_4312	20	K04382
TUBEROSE_4440	20	K03029
TUBEROSE_4568	1	K14165
TUBEROSE_4568	1	K14574
TUBEROSE_4696	2	K12133
TUBEROSE_4696	2	K12134
TUBEROSE_4696	2	K11865
TUBEROSE_4696	10	K09522
TUBEROSE_4696	2	K09521
TUBEROSE_5081	20	K08770
TUBEROSE_5209	20	K15397
TUBEROSE_5337	20	K01919
TUBEROSE_5593	9	K13496
TUBEROSE_5849	15	K00411
TUBEROSE_6105	12	K13463
TUBEROSE_6105	6	K14485
TUBEROSE_6490	14	K08756
TUBEROSE_6490	3	K08754
TUBEROSE_6490	2	K06210
TUBEROSE_6490	1	K08752
TUBEROSE_6618	20	K01303
TUBEROSE_6746	20	K02900
TUBEROSE_7002	20	K00750
TUBEROSE_7130	20	K01595
TUBEROSE_7386	20	K03113
TUBEROSE_7514	1	K06238
TUBEROSE_7642	9	K01723
TUBEROSE_7642	8	K10528
TUBEROSE_7642	1	K11987
TUBEROSE_7642	1	K07430
TUBEROSE_7642	1	K15001
TUBEROSE_7770	20	K04079
TUBEROSE_190	18	K02261
TUBEROSE_190	2	K02256
TUBEROSE_318	1	K11447
TUBEROSE_318	1	K11510
TUBEROSE_318	1	K07994
TUBEROSE_318	1	K15178
TUBEROSE_318	2	K09228
TUBEROSE_318	1	K14835
TUBEROSE_318	1	K04948
TUBEROSE_318	1	K12734
TUBEROSE_574	1	K01883
TUBEROSE_574	17	K12258
TUBEROSE_702	19	K09489
TUBEROSE_702	1	K09485
TUBEROSE_830	7	K00990
TUBEROSE_958	18	K07977
TUBEROSE_958	2	K07950
TUBEROSE_1343	20	K11253
TUBEROSE_1471	2	K01362
TUBEROSE_1727	19	K00234
TUBEROSE_1727	1	K00239
TUBEROSE_1855	20	K00454
TUBEROSE_2111	20	K06689
TUBEROSE_2239	14	K13448
TUBEROSE_2239	1	K07359
TUBEROSE_2239	5	K08585
TUBEROSE_2367	20	K11252
TUBEROSE_2495	19	K09569
TUBEROSE_2495	1	K01802
TUBEROSE_2623	20	K00162
TUBEROSE_2751	11	K13448
TUBEROSE_2879	15	K00812
TUBEROSE_2879	3	K00837
TUBEROSE_2879	1	K15849
TUBEROSE_2879	1	K10907
TUBEROSE_3135	19	K08486
TUBEROSE_3135	1	K02201
TUBEROSE_3263	8	K12192
TUBEROSE_3263	12	K12191
TUBEROSE_3391	1	K13230
TUBEROSE_3391	9	K05279
TUBEROSE_3391	1	K13066
TUBEROSE_3391	9	K00599
TUBEROSE_3519	20	K00697
TUBEROSE_3775	20	K00036
TUBEROSE_4031	20	K02930
TUBEROSE_4159	3	K00924
TUBEROSE_4159	13	K07198
TUBEROSE_4159	4	K12761
TUBEROSE_4287	20	K13464
TUBEROSE_4671	6	K14207
TUBEROSE_4671	8	K14990
TUBEROSE_4671	6	K14996
TUBEROSE_5312	20	K01689
TUBEROSE_5696	20	K03696
TUBEROSE_5824	20	K02639
TUBEROSE_5952	2	K00517
TUBEROSE_5952	1	K04498
TUBEROSE_6465	8	K14506
TUBEROSE_6465	12	K14487
TUBEROSE_6593	20	K09422
TUBEROSE_6977	20	K00873
TUBEROSE_7105	20	K00031
TUBEROSE_7233	20	K12585
TUBEROSE_7361	20	K08232
TUBEROSE_7617	20	K03064
TUBEROSE_7745	20	K02987
TUBEROSE_33	10	K01102
TUBEROSE_33	4	K14497
TUBEROSE_33	4	K01090
TUBEROSE_33	2	K14803
TUBEROSE_289	20	K10775
TUBEROSE_417	9	K05279
TUBEROSE_417	1	K13066
TUBEROSE_417	6	K00599
TUBEROSE_545	1	K10798
TUBEROSE_673	1	K12823
TUBEROSE_801	20	K00549
TUBEROSE_929	17	K09571
TUBEROSE_929	3	K01802
TUBEROSE_1186	9	K13545
TUBEROSE_1442	20	K02882
TUBEROSE_1570	20	K02730
TUBEROSE_1698	20	K13989
TUBEROSE_1826	6	K11294
TUBEROSE_1826	2	K12897
TUBEROSE_1826	1	K13195
TUBEROSE_1826	1	K13091
TUBEROSE_1826	2	K13201
TUBEROSE_1826	8	K14407
TUBEROSE_1954	20	K02953
TUBEROSE_2338	20	K03953
TUBEROSE_2466	19	K02717
TUBEROSE_2466	1	K12385
TUBEROSE_2594	1	K03953
TUBEROSE_2850	20	K03014
TUBEROSE_2978	16	K09027
TUBEROSE_2978	3	K09048
TUBEROSE_2978	1	K09043
TUBEROSE_3106	19	K13819
TUBEROSE_3106	1	K07400
TUBEROSE_3234	16	K02218
TUBEROSE_3234	4	K08960
TUBEROSE_3362	20	K02126
TUBEROSE_3490	6	K00120
TUBEROSE_3490	9	K00020
TUBEROSE_3490	5	K00042
TUBEROSE_3874	20	K14496
TUBEROSE_4002	2	K12135
TUBEROSE_4002	1	K12127
TUBEROSE_4002	1	K12130
TUBEROSE_4002	1	K03539
TUBEROSE_4130	20	K02921
TUBEROSE_4514	20	K15296
TUBEROSE_4642	20	K02866
TUBEROSE_4770	2	K10836
TUBEROSE_4770	1	K11600
TUBEROSE_5283	20	K01193
TUBEROSE_5411	20	K08232
TUBEROSE_5539	1	K00085
TUBEROSE_5539	5	K00002
TUBEROSE_5539	13	K00011
TUBEROSE_5539	1	K13981
TUBEROSE_5667	20	K05765
TUBEROSE_6179	2	K13367
TUBEROSE_6179	8	K13366
TUBEROSE_6179	9	K11450
TUBEROSE_6179	1	K00274
TUBEROSE_6435	7	K13862
TUBEROSE_6564	20	K01872
TUBEROSE_6820	20	K08770
TUBEROSE_6948	20	K09338
TUBEROSE_7204	20	K02995
TUBEROSE_7332	8	K09540
TUBEROSE_7460	20	K00963
TUBEROSE_7588	20	K00855
TUBEROSE_7844	20	K03942
TUBEROSE_195	20	K05573
TUBEROSE_451	20	K12837
TUBEROSE_579	20	K13201
TUBEROSE_707	20	K02947
TUBEROSE_835	20	K00938
TUBEROSE_963	20	K00873
TUBEROSE_1092	3	K04733
TUBEROSE_1092	3	K00924
TUBEROSE_1092	3	K13416
TUBEROSE_1092	5	K13418
TUBEROSE_1092	2	K13417
TUBEROSE_1092	3	K13430
TUBEROSE_1092	1	K13415
TUBEROSE_1220	14	K13424
TUBEROSE_1220	2	K13423
TUBEROSE_1220	3	K13425
TUBEROSE_1220	1	K13426
TUBEROSE_1348	2	K12135
TUBEROSE_1348	1	K08883
TUBEROSE_1476	7	K08711
TUBEROSE_1476	4	K08712
TUBEROSE_1476	6	K05681
TUBEROSE_1476	2	K05680
TUBEROSE_1476	1	K05679
TUBEROSE_1732	11	K05278
TUBEROSE_1732	6	K05277
TUBEROSE_1732	1	K06892
TUBEROSE_1732	2	K05933
TUBEROSE_1860	6	K14496
TUBEROSE_2244	13	K14638
TUBEROSE_2244	1	K14206
TUBEROSE_2244	1	K03305
TUBEROSE_2500	20	K12829
TUBEROSE_2628	20	K15382
TUBEROSE_2756	20	K15285
TUBEROSE_3268	20	K03671
TUBEROSE_3908	20	K00276
TUBEROSE_4036	20	K03978
TUBEROSE_4164	20	K06689
TUBEROSE_4420	1	K01196
TUBEROSE_4420	1	K03021
TUBEROSE_4548	4	K00287
TUBEROSE_4676	1	K13127
TUBEROSE_4676	17	K00670
TUBEROSE_4676	1	K00676
TUBEROSE_4676	1	K03789
TUBEROSE_5060	20	K01358
TUBEROSE_5317	20	K02868
TUBEROSE_5445	20	K00789
TUBEROSE_5701	20	K01179
TUBEROSE_5829	20	K00411
TUBEROSE_6598	20	K03248
TUBEROSE_6726	13	K05673
TUBEROSE_6726	2	K05668
TUBEROSE_6726	2	K05672
[truncated: 5,394 more rows]

## Sheet: S1b
Table S1b. KEGG pathways for 4,591 transcripts of tuberose trascriptome
Pathways	Count	Pathway ID
Ribosome	347	ko03010
Plant-pathogen interaction	255	ko04626
Protein processing in endoplasmic reticulum	242	ko04141
Oxidative phosphorylation	238	ko00190
Huntington's disease	162	ko05016
Alzheimer's disease	160	ko05010
Glycolysis / Gluconeogenesis	157	ko00010
Spliceosome	151	ko03040
Starch and sucrose metabolism	151	ko00500
Phagosome	146	ko04145
Parkinson's disease	136	ko05012
RNA transport	133	ko03013
Phenylpropanoid biosynthesis	131	ko00940
Carbon fixation in photosynthetic organisms	129	ko00710
Citrate cycle (TCA cycle)	122	ko00020
Flavonoid biosynthesis	113	ko00941
Pyruvate metabolism	112	ko00620
Ubiquitin mediated proteolysis	112	ko04120
Endocytosis	109	ko04144
Toxoplasmosis	107	ko05145
Purine metabolism	107	ko00230
Lysosome	105	ko04142
Peroxisome	103	ko04146
Cysteine and methionine metabolism	100	ko00270
Antigen processing and presentation	99	ko04612
Proteasome	96	ko03050
Amino sugar and nucleotide sugar metabolism	95	ko00520
mRNA surveillance pathway	89	ko03015
Neurotrophin signaling pathway	86	ko04722
Fructose and mannose metabolism	85	ko00051
Pentose phosphate pathway	84	ko00030
Aminobenzoate degradation	82	ko00627
Circadian rhythm - plant	80	ko04712
Photosynthesis	79	ko00195
Galactose metabolism	79	ko00052
Methane metabolism	79	ko00680
Pathways in cancer	76	ko05200
ABC transporters	75	ko02010
RNA degradation	74	ko03018
Vibrio cholerae infection	73	ko05110
Insulin signaling pathway	72	ko04910
Oocyte meiosis	71	ko04114
Fatty acid metabolism	71	ko00071
Glutathione metabolism	71	ko00480
Focal adhesion	70	ko04510
MAPK signaling pathway	70	ko04010
Tyrosine metabolism	69	ko00350
PPAR signaling pathway	64	ko03320
Phenylalanine metabolism	64	ko00360
Chagas disease	64	ko05142
Bisphenol degradation	64	ko00363
Arginine and proline metabolism	64	ko00330
Wnt signaling pathway	62	ko04310
Bile secretion	61	ko04976
Stilbenoid, diarylheptanoid and gingerol biosynthesis	61	ko00945
Pyrimidine metabolism	60	ko00240
Pentose and glucuronate interconversions	60	ko00040
Glyoxylate and dicarboxylate metabolism	57	ko00630
Photosynthesis - antenna proteins	57	ko00196
Polycyclic aromatic hydrocarbon degradation	55	ko00624
Pathogenic Escherichia coli infection	54	ko05130
Cell cycle	54	ko04110
Tight junction	54	ko04530
Toll-like receptor signaling pathway	54	ko04620
Limonene and pinene degradation	54	ko00903
alpha-Linolenic acid metabolism	52	ko00592
Glycerolipid metabolism	52	ko00561
Butanoate metabolism	51	ko00650
Chloroalkane and chloroalkene degradation	50	ko00625
Alanine, aspartate and glutamate metabolism	50	ko00250
Glycine, serine and threonine metabolism	50	ko00260
Tryptophan metabolism	50	ko00380
Regulation of actin cytoskeleton	49	ko04810
Leishmaniasis	48	ko05140
Biosynthesis of unsaturated fatty acids	47	ko01040
Ascorbate and aldarate metabolism	47	ko00053
Epithelial cell signaling in Helicobacter pylori infection	46	ko05120
Selenoamino acid metabolism	46	ko00450
Protein digestion and absorption	46	ko04974
Melanogenesis	45	ko04916
Valine, leucine and isoleucine degradation	45	ko00280
Apoptosis	45	ko04210
Vascular smooth muscle contraction	44	ko04270
Diterpenoid biosynthesis	44	ko00904
Metabolism of xenobiotics by cytochrome P450	44	ko00980
Glycerophospholipid metabolism	44	ko00564
Prostate cancer	44	ko05215
Propanoate metabolism	43	ko00640
Reductive carboxylate cycle (CO2 fixation)	43	ko00720
Phenylalanine, tyrosine and tryptophan biosynthesis	42	ko00400
Fc gamma R-mediated phagocytosis	41	ko04666
Cyanoamino acid metabolism	41	ko00460
Meiosis - yeast	40	ko04113
Collecting duct acid secretion	40	ko04966
Protein export	40	ko03060
Drug metabolism - cytochrome P450	39	ko00982
Calcium signaling pathway	38	ko04020
GnRH signaling pathway	38	ko04912
Long-term potentiation	37	ko04720
Porphyrin and chlorophyll metabolism	37	ko00860
Gap junction	37	ko04540
Nitrogen metabolism	36	ko00910
Aminoacyl-tRNA biosynthesis	36	ko00970
Cell cycle - yeast	36	ko04111
Adherens junction	35	ko04520
TGF-beta signaling pathway	35	ko04350
NOD-like receptor signaling pathway	35	ko04621
Terpenoid backbone biosynthesis	34	ko00900
Zeatin biosynthesis	34	ko00908
Axon guidance	34	ko04360
Cardiac muscle contraction	34	ko04260
Phototransduction - fly	33	ko04745
RNA polymerase	33	ko03020
Tropane, piperidine and pyridine alkaloid biosynthesis	33	ko00960
Viral myocarditis	33	ko05416
Flavone and flavonol biosynthesis	33	ko00944
beta-Alanine metabolism	33	ko00410
Phosphatidylinositol signaling system	31	ko04070
Glioma	31	ko05214
Amyotrophic lateral sclerosis (ALS)	31	ko05014
Progesterone-mediated oocyte maturation	31	ko04914
Valine, leucine and isoleucine biosynthesis	31	ko00290
Arachidonic acid metabolism	31	ko00590
ErbB signaling pathway	31	ko04012
Amoebiasis	30	ko05146
Shigellosis	30	ko05131
Histidine metabolism	29	ko00340
SNARE interactions in vesicular transport	29	ko04130
Inositol phosphate metabolism	28	ko00562
Prion diseases	28	ko05020
mTOR signaling pathway	28	ko04150
Hepatitis C	28	ko05160
Salivary secretion	27	ko04970
ECM-receptor interaction	27	ko04512
Cell cycle - Caulobacter	27	ko04112
Bacterial invasion of epithelial cells	27	ko05100
Linoleic acid metabolism	27	ko00591
Long-term depression	27	ko04730
Chemokine signaling pathway	27	ko04062
Colorectal cancer	27	ko05210
Gastric acid secretion	26	ko04971
Sulfur metabolism	26	ko00920
Ubiquinone and other terpenoid-quinone biosynthesis	26	ko00130
Systemic lupus erythematosus	25	ko05322
Hypertrophic cardiomyopathy (HCM)	25	ko05410
T cell receptor signaling pathway	25	ko04660
Two-component system	25	ko02020
Benzoate degradation	24	ko00362
One carbon pool by folate	24	ko00670
Retinol metabolism	24	ko00830
Leukocyte transendothelial migration	24	ko04670
Lysine degradation	24	ko00310
Fatty acid biosynthesis	23	ko00061
Pancreatic secretion	23	ko04972
Regulation of autophagy	23	ko04140
VEGF signaling pathway	22	ko04370
Renal cell carcinoma	22	ko05211
Type II diabetes mellitus	22	ko04930
Benzoxazinoid biosynthesis	22	ko00402
Hedgehog signaling pathway	22	ko04340
Vasopressin-regulated water reabsorption	21	ko04962
Naphthalene degradation	21	ko00626
B cell receptor signaling pathway	21	ko04662
Carotenoid biosynthesis	21	ko00906
Dorso-ventral axis formation	20	ko04320
Sphingolipid metabolism	20	ko00600
Nucleotide excision repair	20	ko03420
Endometrial cancer	20	ko05213
Adipocytokine signaling pathway	20	ko04920
Isoquinoline alkaloid biosynthesis	19	ko00950
MAPK signaling pathway - yeast	18	ko04011
Osteoclast differentiation	18	ko04380
Non-small cell lung cancer	18	ko05223
Streptomycin biosynthesis	18	ko00521
Olfactory transduction	17	ko04740
Phototransduction	17	ko04744
Folate biosynthesis	17	ko00790
Ether lipid metabolism	17	ko00565
Natural killer cell mediated cytotoxicity	17	ko04650
Small cell lung cancer	17	ko05222
Sesquiterpenoid biosynthesis	17	ko00909
p53 signaling pathway	16	ko04115
Circadian rhythm - mammal	16	ko04710
Brassinosteroid biosynthesis	16	ko00905
Dilated cardiomyopathy	15	ko05414
Aldosterone-regulated sodium reabsorption	15	ko04960
Fc epsilon RI signaling pathway	15	ko04664
Pancreatic cancer	15	ko05212
Chlorocyclohexane and chlorobenzene degradation	14	ko00361
Arrhythmogenic right ventricular cardiomyopathy (ARVC)	14	ko05412
Drug metabolism - other enzymes	14	ko00983
Steroid biosynthesis	14	ko00100
Circadian rhythm - fly	14	ko04711
Monoterpenoid biosynthesis	14	ko00902
Other glycan degradation	13	ko00511
RIG-I-like receptor signaling pathway	13	ko04622
Thyroid cancer	13	ko05216
Bladder cancer	13	ko05219
Chronic myeloid leukemia	13	ko05220
Acute myeloid leukemia	13	ko05221
N-Glycan biosynthesis	13	ko00510
Melanoma	12	ko05218
Polyketide sugar unit biosynthesis	12	ko00523
Lysine biosynthesis	12	ko00300
Toluene degradation	12	ko00623
Vitamin B6 metabolism	12	ko00750
Notch signaling pathway	11	ko04330
Proximal tubule bicarbonate reclamation	11	ko04964
Steroid hormone biosynthesis	11	ko00140
Type I diabetes mellitus	11	ko04940
Bacterial secretion system	11	ko03070
MAPK signaling pathway - fly	10	ko04013
Glycosaminoglycan biosynthesis - chondroitin sulfate	10	ko00532
Glycosaminoglycan biosynthesis - heparan sulfate	10	ko00534
Riboflavin metabolism	10	ko00740
Glycosphingolipid biosynthesis - lacto and neolacto series	10	ko00601
Novobiocin biosynthesis	9	ko00401
Glucosinolate biosynthesis	9	ko00966
Basal transcription factors	9	ko03022
Pantothenate and CoA biosynthesis	9	ko00770
Basal cell carcinoma	9	ko05217
Base excision repair	9	ko03410
Renin-angiotensin system	8	ko04614
Biosynthesis of vancomycin group antibiotics	8	ko01055
C5-Branched dibasic acid metabolism	8	ko00660
High-mannose type N-glycan biosynthesis	8	ko00513
Caprolactam degradation	8	ko00930
Nicotinate and nicotinamide metabolism	7	ko00760
Sulfur relay system	7	ko04122
Homologous recombination	7	ko03440
DNA replication	7	ko03030
Biosynthesis of ansamycins	7	ko01051
Glycosaminoglycan degradation	6	ko00531
Mismatch repair	6	ko03430
Ethylbenzene degradation	6	ko00642
Indole alkaloid biosynthesis	6	ko00901
Jak-STAT signaling pathway	6	ko04630
Glycosylphosphatidylinositol(GPI)-anchor biosynthesis	6	ko00563
Cytosolic DNA-sensing pathway	5	ko04623
Styrene degradation	5	ko00643
Taurine and hypotaurine metabolism	5	ko00430
Penicillin and cephalosporin biosynthesis	5	ko00311
Primary bile acid biosynthesis	5	ko00120
Carbohydrate digestion and absorption	5	ko04973
Complement and coagulation cascades	5	ko04610
Neuroactive ligand-receptor interaction	4	ko04080
Nitrotoluene degradation	4	ko00633
DDT degradation	4	ko00351
Glycosphingolipid biosynthesis - globo series	4	ko00603
Other types of O-glycan biosynthesis	4	ko00514
Butirosin and neomycin biosynthesis	4	ko00524
Synthesis and degradation of ketone bodies	4	ko00072
Glycosphingolipid biosynthesis - ganglio series	3	ko00604
Fatty acid elongation in mitochondria	3	ko00062
Fluorobenzoate degradation	3	ko00364
Anthocyanin biosynthesis	3	ko00942
Thiamine metabolism	3	ko00730
Geraniol degradation	3	ko00281
Atrazine degradation	3	ko00791
Betalain biosynthesis	2	ko00965
Malaria	2	ko05144
Biotin metabolism	2	ko00780
D-Glutamine and D-glutamate metabolism	2	ko00471
beta-Lactam resistance	2	ko00312
Lipoic acid metabolism	2	ko00785
Taste transduction	2	ko04742
Tetracycline biosynthesis	2	ko00253
Dioxin degradation	2	ko00621
Caffeine metabolism	1	ko00232
Phosphonate and phosphinate metabolism	1	ko00440
Non-homologous end-joining	1	ko03450
Glycosaminoglycan biosynthesis - keratan sulfate	1	ko00533
Staphylococcus aureus infection	1	ko05150
Isoflavonoid biosynthesis	1	ko00943
Primary immunodeficiency	1	ko05340
Hematopoietic cell lineage	1	ko04640
