# Supplementary material for: Identification of putative flowering genes and transcription factors from flower de novo transcriptome dataset of tuberose (Polianthes tuberosa L.)
Source: Data Brief. 2018 Sep 22;20:2027–35. doi: 10.1016/j.dib.2018.09.051 (PMC6174916; doi:10.1016/j.dib.2018.09.051)
Supplement: Supplementary file 3 — Supplementary material [file mmc3.xlsx]

## Sheet: Sheet1
Supplementary Table 3. List of 511 transcription factor identified in Tuberose plant and grouped into 59 different families.
S. No.	Category of Transcription Factor	No. of TF
1	NAC	35
2	AP2-EREBP	33
3	HB	31
4	bHLH	29
5	C3H	29
6	WRKY	28
7	MYB-related	23
8	C2H2	21
9	AUX/IAA	18
10	MADS	18
11	bZIP	17
12	MYB	16
13	Orphans	14
14	SBP	13
15	ARF	12
16	CCAAT	12
17	FAR1	12
18	HMG	12
19	TRAF	10
20	C2C2-CO-like	8
21	GRAS	8
22	Tify	7
23	mTERF	6
24	BES1	5
25	CSD	5
26	EIL	5
27	FHA	5
28	GNAT	5
29	SNF2	5
30	ARR-B	4
31	E2F-DP	4
32	Jumonji	4
33	LOB	4
34	PHD	4
35	Trihelix	4
36	TUB	4
37	Alfin-like	3
38	MBF1	3
39	OFP	3
40	PLATZ	3
41	S1Fa-like	3
42	Coactivator	2
43	DBP	2
44	DDT	2
45	HSF	2
46	Pseudo	2
47	RWP-RK	2
48	SET	2
49	SWI/SNF-BAF60b	2
50	ABI3VP1	1
51	C2C2-GATA	1
52	C2C2-YABBY	1
53	CAMTA	1
54	G2-like	1
55	IWS1	1
56	LUG	1
57	PBF-2-like	1
58	PseudoARR-B	1
59	zf-HD	1
